# Supplementary material for: Characterization of Băbească Neagră Grape Pomace and Incorporation into Jelly Candy: Evaluation of Phytochemical, Sensory, and Textural Properties
Source: Foods. 2023 Dec 27;13(1):98. doi: 10.3390/foods13010098 (PMC10778775; doi:10.3390/foods13010098)
Supplement: Supplementary file 1 [file foods-13-00098-s001.zip]

Archive with 1 entries (1 files):
- foods-2719143-Supplementary.pdf
